# Supplementary material for: Structural Characterization, Constipation-Relieving, and Hypolipidemic Activity of Polysaccharides from Fresh and Processed Dendrobium officinale
Source: Foods. 2026 Feb 15;15(4):727. doi: 10.3390/foods15040727 (PMC12939700; doi:10.3390/foods15040727)
Supplement: Supplementary file 1 [file foods-15-00727-s001.zip]

Archive with 1 entries (1 files):
- foods-4102204-SI.pdf
